# Supplementary material for: Hyaluronic Acid Influence on Normal and Osteoarthritic Tissue-Engineered Cartilage
Source: Int J Mol Sci. 2018 May 19;19(5):1519. doi: 10.3390/ijms19051519 (PMC5983669; doi:10.3390/ijms19051519)
Supplement: Supplementary file 1 [file ijms-19-01519-s001.zip]

Archive with 1 entries (1 files):
- ijms-302625-supplementary.xlsx
