# Supplementary material for: Hyaluronic Acid Influence on Normal and Osteoarthritic Tissue-Engineered Cartilage
Source: Int J Mol Sci. 2018 May 19;19(5):1519. doi: 10.3390/ijms19051519 (PMC5983669; doi:10.3390/ijms19051519)
Supplement: Supplementary file 1 [file ijms-19-01519-s001.zip › ijms-302625-supplementary.xlsx]

## Sheet: S1
Probe Set ID	Gene Symbol	Gene Names	Fold change	Ctr_1_Signal	Ctr_2_Signal	Ctr_3_Signal	Hya_1_Signal	Hya_2_Signal	Hya_3_Signal	Ctr_Mean_Signal	Hya_Mean_Signal	SLR_Hya vs Ctr	P_Value
Ssc.30870.1.A1_at	ANKRD37	ankyrin repeat domain 37	2.99	91.8	128.7	170.5	455.6	293.3	302.3	130.333	350.4	1.57778	0.0119281
Ssc.15740.2.S1_a_at	VEGFA	vascular endothelial growth factor A	2.99	125.4	141.6	143.5	437.3	317.4	387.9	136.833	380.867	1.57778	0.000587282
Ssc.9781.1.S1_at	SERPINE1	serpin family E member 1	2.85	225	193	119.4	700	709.4	361.6	179.133	590.333	1.51111	0.015714
Ssc.1674.1.A1_at	SLC2A3	solute carrier family 2 member 3	2.81	138.4	237.3	219.1	665.8	545.7	518.7	198.267	576.733	1.48889	0.0041284
Ssc.28673.1.S1_at	ACKR3 (CXCR7)	atypical chemokine receptor 3	2.42	1103.4	709.6	1127.1	3177.1	1951.1	2195.8	980.033	2441.33	1.27778	0.0123263
Ssc.314.1.S1_at	ADM	adrenomedullin	2.39	690.4	1129.4	749.3	2212.1	1953.3	2035.7	856.367	2067.03	1.25556	0.00447176
Ssc.9013.1.S1_at	CNN1	calponin 1	2.21	66.1	88.2	94.5	193	194.7	169.5	82.9333	185.733	1.14444	0.00231683
Ssc.8947.1.S1_at	BHLHE40	basic helix-loop-helix family member E40	2.19	180.2	165.9	152.7	350.3	349.3	297.7	166.267	332.433	1.13333	0.000652061
Ssc.10316.1.S1_at	ACTG2	actin, gamma 2, smooth muscle, enteric	2.18	42.4	95.5	68.3	162.6	187.3	119	68.7333	156.3	1.12222	0.0340376
Ssc.9478.2.S1_at	HEY2	hes related family BHLH transcription factor with YRPW motif 2	2.14	23.3	34.5	30.9	57.3	68	51.9	29.5667	59.0667	1.1	0.00772653
Ssc.8865.1.A1_at	DUSP6	dual specificity phosphatase 6	2.09	30.1	46.4	45	87.4	97.1	77.3	40.5	87.2667	1.06667	0.00713306
Ssc.657.1.A1_at	CCL2	C-C motif chemokine ligand 2	2.08	44.6	76.9	79.4	163.4	179.3	110.2	66.9667	150.967	1.05556	0.026202
Ssc.24610.1.A1_at	HEY2	hes related family BHLH transcription factor with YRPW motif 2	1.98	125.7	209.3	147.4	336.5	385.6	263.9	160.8	328.667	0.988889	0.0178132
Ssc.14422.1.A1_at	VGLL3	vestigial like family member 3	1.95	57.4	103.5	108.5	154.4	211.3	156.3	89.8	174	0.966667	0.0395734
Ssc.12886.1.A1_at	EGLN3	egl-9 family hypoxia inducible factor 3	1.94	175.3	220.1	271.8	491.8	461.5	449.8	222.4	467.7	0.955556	0.00422498
Ssc.9016.1.A1_at	SOCS1	suppressor of cytokine signaling 1	1.91	35.2	33	33.1	63.5	59.3	61.5	33.7667	61.4333	0.933333	3.19358e-05
Ssc.4104.1.S1_at	DDIT4	DNA damage inducible transcript 4	1.87	1449.7	2323.2	1772.4	3618.6	3168	3648.1	1848.43	3478.23	0.9	0.0107913
Ssc.7834.1.A1_at	GJC1	gap junction protein gamma 1	1.81	176.4	222.6	238.6	345.1	494	293.5	212.533	377.533	0.855556	0.035478
Ssc.17345.1.S1_at	ANGPTL4	angiopoietin like 4	1.8	156.2	221.7	217.2	333	443.1	330.6	198.367	368.9	0.844444	0.0138645
Ssc.9796.1.A1_at	PHLDA2	pleckstrin homology like domain family A member 2	1.8	45.7	55.8	52.5	97.1	114.9	75.7	51.3333	95.9	0.844444	0.0103914
Ssc.12616.1.A1_at	LOC100624693		1.77	196.8	215	162.5	358.6	393.2	280.1	191.433	343.967	0.822222	0.0111705
Ssc.30646.1.S1_at	PRDX4	peroxiredoxin 4	1.77	47.6	68.5	74.8	115.3	120.8	99	63.6333	111.7	0.822222	0.018647
Ssc.18075.1.A1_at	TAC1	tachykinin precursor 1	1.75	133	159.7	149.4	247.5	250.6	275.1	147.367	257.733	0.811111	0.000881403
Ssc.8861.1.A1_at	BHLHE40	basic helix-loop-helix family member E40	1.74	843.5	813.1	552	1511.8	1317.4	1301.3	736.2	1376.83	0.8	0.0111946
Ssc.15740.1.S2_at	VEGFA	vascular endothelial growth factor A	1.74	2266.1	2260.9	2384.8	4492	3536.5	4011.7	2303.93	4013.4	0.8	0.00150901
Ssc.7771.1.A1_at	MYBL1	MYB proto-oncogene like 1	1.71	96.6	85.7	100	157.3	158	156.4	94.1	157.233	0.777778	0.00793216
Ssc.13476.1.A1_at	PEG10	paternally expressed 10	1.71	371.8	529	340	800.1	743.9	609.9	413.6	717.967	0.777778	0.0231356
Ssc.24005.1.A1_at	PVRL3	poliovirus receptor-related 3	1.7	74.1	88.2	123.1	172.6	151	168.4	95.1333	164	0.766667	0.0215606
Ssc.6391.1.S1_at	SLC2A1	solute carrier family 2 member 1	1.66	429	472.5	408.6	745.4	682	650.8	436.7	692.733	0.733333	0.00138287
Ssc.27195.1.A1_at	LOC102158591		1.65	54.1	84.1	56.6	102.2	140.9	91.4	64.9333	111.5	0.722222	0.0465065
Ssc.18075.2.S1_at	TAC1	tachykinin precursor 1	1.65	54.9	64.1	61.6	103.6	108.3	107.3	60.2	106.4	0.722222	0.00029399
Ssc.5977.1.A1_at	SERTAD2	SERTA domain containing 2	1.64	918.8	938.2	1142.7	1593.4	1522.3	1517	999.9	1544.23	0.711111	0.0035136
Ssc.3436.1.A1_at	APLN	apelin	1.62	417.1	410.4	484.9	696.2	581.5	770.9	437.467	682.867	0.7	0.0108038
Ssc.17537.1.S1_at	BHLHE41	basic helix-loop-helix family member E41	1.59	114.3	167.9	148.2	233.3	188.4	221.4	143.467	214.367	0.666667	0.0345827
Ssc.8965.1.A1_at	EPAS1	endothelial PAS domain protein 1	1.59	195.8	204.6	181.2	290.9	309	273.1	193.867	291	0.666667	0.00127982
Ssc.27518.1.A1_at	PVRL3	poliovirus receptor-related 3	1.58	81.3	92.1	107.9	135.9	159.7	161.8	93.7667	152.467	0.655556	0.00785193
Ssc.22043.1.S1_at	ID4	inhibitor of DNA binding 4	-1.53	635.6	459.9	497.1	234	290.5	392.8	530.867	305.767	-0.611111	0.0344004
Ssc.9527.1.S1_at	NPNT	nephronectin	-1.53	131.8	112.7	125.5	86	76.2	87.9	123.333	83.3667	-0.611111	0.00364192
Ssc.17312.1.A1_at	C11orf96	chromosome 11 open reading frame 96	-1.54	526.5	563	475.7	358.9	340.3	318.1	521.733	339.1	-0.622222	0.00203114
Ssc.17353.1.S1_at	CFI	complement factor I	-1.58	636.2	566.8	439	282.9	392.1	267.6	547.333	314.2	-0.655556	0.026145
Ssc.1257.3.S1_at	PIK3IP1	phosphoinositide-3-kinase interacting protein 1	-1.59	74.7	88.2	66.7	40.7	48.9	47.4	76.5333	45.6667	-0.666667	0.00660065
Ssc.3832.1.S1_at	AQP3	aquaporin 3	-1.6	394.1	370.4	336.6	231.9	220.4	236.4	367.033	229.567	-0.677778	0.000751314
Ssc.17042.1.A1_at	SOD2	superoxide dismutase 2	-1.64	2255.6	2176.4	1975.8	1354.2	1560.2	1106.8	2135.93	1340.4	-0.711111	0.0114758
Ssc.4804.1.S1_at	AGT	angiotensinogen	-1.71	261.7	271.3	226.4	191.2	141.3	133.8	253.133	155.433	-0.777778	0.0159927
Ssc.23869.1.A1_at	EPYC	epiphycan	-1.73	750.3	499.3	506.7	325.7	339.2	300.3	585.433	321.733	-0.788889	0.013583
Ssc.29054.1.A1_at	GBP1	guanylate binding protein 1	-1.78	109	105.4	181.6	77.9	69.6	60.3	132	69.2667	-0.833333	0.0318285
Ssc.15927.2.S1_at	MMP3	matrix metalloproteinase 3	-1.95	45.9	61.8	39.8	19.5	23.4	26.7	49.1667	23.2	-0.966667	0.00941845
